# Supplementary material for: Longitudinal comparison of the humoral immune response and viral load of Porcine Circovirus Type 2 in pigs with different vaccination schemes under field conditions
Source: F1000Res. 2018 Aug 29;7:42. Originally published 2018 Jan 10. [Version 2] doi: 10.12688/f1000research.13160.2 (PMC6127736; doi:10.12688/f1000research.13160.2)
Supplement: Data of the results obtained in the study — The data obtained and analysed for the ELISA and qPCRy tests are available in an attached document where are classified by farms. Likewise, the results of the negative controls used are included. [file f1000research-7-17540-s0000.tgz]

Archive with 1 entries (1 files):
- 76ef70dd-8d70-42dd-ae3a-3a005bd78f6f_Data_of_the_results_obtained_in_the_study..xls
