# Supplementary material for: Longitudinal comparison of the humoral immune response and viral load of Porcine Circovirus Type 2 in pigs with different vaccination schemes under field conditions
Source: F1000Res. 2018 Aug 29;7:42. Originally published 2018 Jan 10. [Version 2] doi: 10.12688/f1000research.13160.2 (PMC6127736; doi:10.12688/f1000research.13160.2)
Supplement: Data of the results obtained in the study — The data obtained and analysed for the ELISA and qPCRy tests are available in an attached document where are classified by farms. Likewise, the results of the negative controls used are included. [file f1000research-7-17540-s0000.tgz › 76ef70dd-8d70-42dd-ae3a-3a005bd78f6f_Data_of_the_results_obtained_in_the_study..xls]

## Sheet: Hoja1
			ELISA results en each week evaluated						real time PCR results in each week evaluated
ID pig	Farm	Treatment	IgG-w3	IgG-w7	IgG-w11	IgG-W15	IgG-w19	IgG-W23	PCR-w3	PCR-w7	PCR-w11	PCR-w15	PCR-w19	PCR-w23
1	A	Vaccinated	0.815	0.194	0.15	0.168	0.217		0	0	0	0	0
2	A	Vaccinated	0.855	0.213	0.268	0.206	0.243	0.3	0	183	250	0	183	1830
3	A	Vaccinated	0.213	0.144	0.148	0.168	0.173	0.19	0	183	250	0	183	1830
4	A	Vaccinated	0.759	0.189	0.227	0.172	0.407	0.6	0	183	250	250	183	1830
5	A	Vaccinated	0.836	0.255	0.298	0.2	0.232		0	183	250	250	0
6	A	Vaccinated	0.244	0.195	0.174	0.167	0.268		0	183	0	250	0
7	A	Vaccinated	0.272	0.157	0.164	0.262	0.342		0	183	0	250	0
8	A	Vaccinated	0.987	0.276	0.232	0.132	0.341		0	183	0	0	0
9	A	Vaccinated	0.766	0.262					0	183	250
10	A	Vaccinated	0.257	0.256	0.154	0.146	0.183	0.233	0	183	250	0	183	1830
11	A	Vaccinated	0.758	0.368	0.294	0.326	0.278	0.3	0	0	0	250	183	1830
12	A	Vaccinated	0.264	0.466	0.551	0.188	0.196	0.211	0	183	0	0	183	1830
13	A	Vaccinated	1.033	0.211	0.161	0.141	0.16		16.8	183	0	250	0
14	A	Vaccinated	0.444	0.105	0.205	0.202	0.196		0	183	0	250	0
15	A	Vaccinated	1.727	0.117	0.1	0.141	0.168		0	183	0	0	183
16	A	non-vaccinated	0.374	0.163	0.133	0.134	0.177		0	183	250	0	183
17	A	non-vaccinated	0.455	0.162	0.127	0.213	0.173		0	0	250	0	183
18	A	non-vaccinated	0.191	0.227	0.143	0.139	0.249	0.323	0	183	0	0	0	1830
19	A	non-vaccinated	0.425	0.479	0.156	0.135	0.372	0.44	0	183	250	0	183	1830
20	A	non-vaccinated	0.444	0.222	0.127	0.129	0.232	0.299	16.8	183	0	0	0	1830
21	A	Vaccinated	1.504	0.54	0.258	0.151	0.16	0.194	16.8	183	0	250	0	1830
22	A	Vaccinated	1.661	0.615	0.31	0.172	0.204		16.8	183	0	0	0
23	A	Vaccinated	1.74	0.947	0.213	0.227	0.282	0.261	16.8	183	0	250	0	1830
24	A	Vaccinated	1.151	0.489	0.21	0.346	0.188		16.8	183	183	0	0
25	A	Vaccinated	1.189	0.177	0.943	0.585	0.201	0.211	16.8	183	0	0	183	1830
26	A	Vaccinated	1.482	0.515	0.21	0.318	0.204	0.235	16.8	183	250	250	0	0
27	A	Vaccinated	1.601	0.822	0.251	0.275	0.25	0.098	16.8	183	0	250	183	1830
28	A	Vaccinated	1.365	0.429	0.353	0.362	0.228	0.159	16.8	183	0	0	183	0
29	A	Vaccinated	1.547	0.133	0.169	0.265	0.193	0.114	16.8	183	250	250	0	183
30	A	Vaccinated	1.388	0.782	0.216	0.525			16.8	183	250	250
31	A	Vaccinated	1.153	0.566	0.161	0.111	0.195	0.109	16.8	183	250	0	0	0
32	A	Vaccinated	1.482	0.561	0.222	0.256	0.201	0.094	16.8	183	0	0	183	0
33	A	Vaccinated	0.9	0.421	0.508	0.247	0.249	0.169	16.8	183	183	250	0	0
34	A	Vaccinated	0.809	0.303	0.457	0.409			16.8	183	250	250
35	A	Vaccinated	1.517	0.473	0.181	0.22	0.213	0.074	16.8	183	0	250	0	0
36	A	non-vaccinated	1.715	0.502	0.198	0.201	0.068		16.8	183	250	0	0
37	A	non-vaccinated	1.814	0.688	0.287	0.18	0.179	0.204	16.8	183	250	250	183	1830
38	A	non-vaccinated	1.95	0.648	0.177	0.181	0.199	0.079	16.8	183	250	0	0	0
39	A	non-vaccinated	1.905	1.297	0.352	0.27	0.213	0.164	16.8	183	183	0	0	0
40	A	non-vaccinated	1.652	0.659	0.214	0.225	0.201	0.239	16.8	183	250	0	0	1830
41	B	non-vaccinated	0.351	0.158	0.168	0.186	0.096	0.073	16.8	198	198	198	107	0
42	B	non-vaccinated	0.936	0.353					16.8	7990
43	B	non-vaccinated	0.285	0.166	0.133	0.175	0.1		16.8	198	198	198	107
44	B	non-vaccinated	1.419	0.64	0.246	0.246	0.127	0.062	16.8	198	198	198	198	0
45	B	non-vaccinated	1.143	0.368	0.157	0.55	0.959	1.045	16.8	198	198	2540	10700	10700
46	B	non-vaccinated	1.117	0.306	0.137	0.188	0.166	0.093	16.8	198	198	198	107	0
47	B	non-vaccinated	0.313	0.183	0.137	0.184	0.114	0.076	16.8	198	0	198	1070	0
48	B	non-vaccinated	1.624	1.153	0.281	0.22	0.15	0.083	16.8	198	198	387	1070	1070
49	B	non-vaccinated	1.43	0.905	0.287	0.215	0.182	0.113	16.8	198	198	250	1070	1070
50	B	non-vaccinated	0.47	0.168					0	198
51	B	Vaccinated	0.398	1.641	1.89	1.712	0.533	0.584	0	198	198	250	1070	1070
52	B	Vaccinated	0.352	0.581	0.582	0.307	0.157	0.207	0	198	198	9320	1070	1070
53	B	Vaccinated	1.057	0.568	1.523	1.239	0.392	0.255	0	198	198	2310	1070	1070
54	B	Vaccinated	0.337	1.631	1.118	1.088	0.401	0.34	0	198	198	250	1070	1070
55	B	Vaccinated	0.306	1.539	1.655	1.423	0.447	0.251	0	198	198	3270	107	107
56	B	Vaccinated	0.291	1.63	1.637	2.034	1.034	0.654	0	198	198	250	107	107
57	B	Vaccinated	0.361	0.18	1.631	2.347	0.779	0.476	0	198	198	250	107	107
58	B	Vaccinated	0.277	0.15	1.093	1.625	0.648	0.489	0	198	198	250	107	107
59	B	Vaccinated	0.251	1.828	1.718	1.93	0.843	0.536	0	198	198	250	107	107
60	B	Vaccinated	1.498	0.774					0	198
61	B	Vaccinated	0.552	0.559	1.825	2.035	1.018	0.795	0	198	198	250	107	1070
62	B	Vaccinated	0.494	0.92	1.131	1.292	0.786	0.543	0	198	198	250	250	1070
63	B	Vaccinated	0.387	1.565	1.634	1.507	0.801	0.434	0	198	198	4950	1070	1070
64	B	Vaccinated	0.364	0.395	0.579	0.692	0.144	0.299	0	198	198	337	198	1070
65	B	Vaccinated	0.366	1.48	1.784	1.66	0.733	0.626	0	198	198	107	107	107
66	B	Vaccinated	1.437	0.809	0.305	0.387	0.168	0.17	0	198	198	198	198	107
67	B	Vaccinated	0.353	1.303	1.509	1.473	0.289	0.434	0	198	198	107	107	107
68	B	Vaccinated	0.329	1.512	1.889	1.786	0.637	0.486	0	198	198	107	107	107
69	B	Vaccinated	0.929	0.348	0.245	0.51	0.238	0.29	0	198	198	107	1070	107
70	B	Vaccinated	0.319	1.761	1.542	0.982	0.414	0.288	0	198	198	107	1070	107
71	B	Vaccinated	0.537	1.642	1.61	1.57	0.635	0.269	16.8	198	198	107	1070	107
72	B	Vaccinated	0.912	0.94	1.106	1.665	0.378		16.8	198	198	107	0
73	B	Vaccinated	0.43	1.51					16.8	198
74	B	Vaccinated	1.125	0.337	1.785	1.994	0.962	0.695	16.8	198	198	644	198	0
75	B	Vaccinated	1.606	0.886	1.63	1.214	0.477	0.357	16.8	198	198	107	107	0
76	B	Vaccinated	1.219	0.6	1.08	1.019	0.457	0.34	16.8	198	198	198	107	0
77	B	Vaccinated	1.436	0.858	0.205	0.204	0.29	0.157	16.8	198	198	107	0	0
78	B	Vaccinated	1.051	0.323	0.176	0.493	0.144	0.272	16.8	198	198	107	0	0
79	B	Vaccinated	1.42						16.8
80	B	Vaccinated	0.447	0.192	0.548	2.313	0.808	0.582	16.8	198	198	107	1070	1070
		Negative control test	0.046	0.10	0.12	0.13	0.09	0.11	0	0	0	0	0	0
		Positive control test	0.53	0.39	0.37	0.40	0.45	0.51	44500000	49700000	43200000	41100000	46700000	46700000

## Sheet: Hoja2
ID lechon	Granja	Tratamiento	IgG-0	IgG-4	IgG-8	IgG-12	IgG-16	IgG-20
1	1	Vacunado	0.815	0.194	0.15	0.168	0.217
2	1	Vacunado	0.855	0.213	0.268	0.206	0.243	0.3
3	1	Vacunado	0.213	0.144	0.148	0.168	0.173	0.19
4	1	Vacunado	0.759	0.189	0.227	0.172	0.407	0.6
5	1	Vacunado	0.836	0.255	0.298	0.2	0.232
6	1	Vacunado	0.244	0.195	0.174	0.167	0.268
7	1	Vacunado	0.272	0.157	0.164	0.262	0.342
8	1	Vacunado	0.987	0.276	0.232	0.132	0.341
9	1	Vacunado	0.766	0.262
10	1	Vacunado	0.257	0.256	0.154	0.146	0.183	0.233
11	1	Vacunado	0.758	0.368	0.294	0.326	0.278	0.3
12	1	Vacunado	0.264	0.466	0.551	0.188	0.196	0.211
13	1	Vacunado	1.033	0.211	0.161	0.141	0.16
14	1	Vacunado	0.444	0.105	0.205	0.202	0.196
15	1	Vacunado	1.727	0.117	0.1	0.141	0.168
21	1	Vacunado	1.504	0.54	0.258	0.151	0.16	0.194
22	1	Vacunado	1.661	0.615	0.31	0.172	0.204
23	1	Vacunado	1.74	0.947	0.213	0.227	0.282	0.261
24	1	Vacunado	1.151	0.489	0.21	0.346	0.188
25	1	Vacunado	1.189	0.177	0.943	0.585	0.201	0.211
26	1	Vacunado	1.482	0.515	0.21	0.318	0.204	0.235
27	1	Vacunado	1.601	0.822	0.251	0.275	0.25	0.098
28	1	Vacunado	1.365	0.429	0.353	0.362	0.228	0.159
29	1	Vacunado	1.547	0.133	0.169	0.265	0.193	0.114
30	1	Vacunado	1.388	0.782	0.216	0.525
31	1	Vacunado	1.153	0.566	0.161	0.111	0.195	0.109
32	1	Vacunado	1.482	0.561	0.222	0.256	0.201	0.094
33	1	Vacunado	0.9	0.421	0.508	0.247	0.249	0.169
34	1	Vacunado	0.809	0.303	0.457	0.409
35	1	Vacunado	1.517	0.473	0.181	0.22	0.213	0.074
		desv. Estandar	0.488945	0.223705	0.168073	0.114575	0.0586245	0.119038
		media	1.02397	0.3727	0.272786
		des e	0.412033	0.185393	0.107971	0.0857265	0.0448944	0.0799377
16	1	Control	0.374	0.163	0.133	0.134	0.177
17	1	Control	0.455	0.162	0.127	0.213	0.173
18	1	Control	0.191	0.227	0.143	0.139	0.249	0.323
19	1	Control	0.425	0.479	0.156	0.135	0.372	0.44
20	1	Control	0.444	0.222	0.127	0.129	0.232	0.299
36	1	Control	1.715	0.502	0.198	0.201	0.068
37	1	Control	1.814	0.688	0.287	0.18	0.179	0.204
38	1	Control	1.95	0.648	0.177	0.181	0.199	0.079
39	1	Control	1.905	1.297	0.352	0.27	0.213	0.164
40	1	Control	1.652	0.659	0.214	0.225	0.201	0.239
		desv	0.722359	0.331299	0.331299	0.0448041	0.0720459	0.108696
			0.7147	0.25464	0.05708	0.0373		0.0893878
41	2	Control	0.351	0.158	0.168	0.186	0.096	0.073
42	2	Control	0.936	0.353
43	2	Control	0.285	0.166	0.133	0.175	0.1
44	2	Control	1.419	0.64	0.246	0.246	0.127	0.062
45	2	Control	1.143	0.368	0.157	0.55	0.959	1.045
46	2	Control	1.117	0.306	0.137	0.188	0.166	0.093
47	2	Control	0.313	0.183	0.137	0.184	0.114	0.076
48	2	Control	1.624	1.153	0.281	0.22	0.15	0.083
49	2	Control	1.43	0.905	0.287	0.215	0.182	0.113
50	2	Control	0.47	0.168
		desviacion	0.488896	0.330142	0.0624315	0.117207	0.274499	0.33685
			0.44324	0.2756		0.07625		0.23551
51	2	Vacunado	0.398	1.641	1.89	1.712	0.533	0.584
52	2	Vacunado	0.352	0.581	0.582	0.307	0.157	0.207
53	2	Vacunado	1.057	0.568	1.523	1.239	0.392	0.255
54	2	Vacunado	0.337	1.631	1.118	1.088	0.401	0.34
55	2	Vacunado	0.306	1.539	1.655	1.423	0.447	0.251
56	2	Vacunado	0.291	1.63	1.637	2.034	1.034	0.654
57	2	Vacunado	0.361	0.18	1.631	2.347	0.779	0.476
58	2	Vacunado	0.277	0.15	1.093	1.625	0.648	0.489
59	2	Vacunado	0.251	1.828	1.718	1.93	0.843	0.536
60	2	Vacunado	1.498	0.774
61	2	Vacunado	0.552	0.559	1.825	2.035	1.018	0.795
62	2	Vacunado	0.494	0.92	1.131	1.292	0.786	0.543
63	2	Vacunado	0.387	1.565	1.634	1.507	0.801	0.434
64	2	Vacunado	0.364	0.395	0.579	0.692	0.144	0.299
65	2	Vacunado	0.366	1.48	1.784	1.66	0.733	0.626
66	2	Vacunado	1.437	0.809	0.305	0.387	0.168	0.17
67	2	Vacunado	0.353	1.303	1.509	1.473	0.289	0.434
68	2	Vacunado	0.329	1.512	1.889	1.786	0.637	0.486
69	2	Vacunado	0.929	0.348	0.245	0.51	0.238	0.29
70	2	Vacunado	0.319	1.761	1.542	0.982	0.414	0.288
71	2	Vacunado	0.537	1.642	1.61	1.57	0.635	0.269
72	2	Vacunado	0.912	0.94	1.106	1.665	0.378
73	2	Vacunado	0.43	1.51
74	2	Vacunado	1.125	0.337	1.785	1.994	0.962	0.695
75	2	Vacunado	1.606	0.886	1.63	1.214	0.477	0.357
76	2	Vacunado	1.219	0.6	1.08	1.019	0.457	0.34
77	2	Vacunado	1.436	0.858	0.205	0.204	0.29	0.157
78	2	Vacunado	1.051	0.323	0.176	0.493	0.144	0.272
79	2	Vacunado	1.42
80	2	Vacunado	0.447	0.192	0.548	2.313	0.808	0.582
		desv	0.446228	0.554331	0.567194	0.603829	0.271185	0.178209
								0.178209
			0.40322	0.501008	0.495539	0.503383	0.236247	0.147654
